# Supplementary material for: Coffee Leaf Rust (Hemileia vastatrix) from the Recent Invasion into Hawaii Shares a Genotypic Relationship with Latin American Populations
Source: J Fungi (Basel). 2022 Feb 15;8(2):189. doi: 10.3390/jof8020189 (PMC8877902; doi:10.3390/jof8020189)
Supplement: Supplementary file 1 [file jof-08-00189-s001.zip]

Archive with 1 entries (1 files):
- jof-1586548-supplementary.pdf
